# Supplementary material for: ﻿Seven new species and four new records of Psychomyiidae (Insecta, Trichoptera) from China
Source: Zookeys. 2024 Jan 8;1188:197–218. doi: 10.3897/zookeys.1188.112359 (PMC10790583; doi:10.3897/zookeys.1188.112359)
Supplement: XML Treatment for Psychomyia shuni [file zookeys.1188.112359-treatment1.xml]

<!DOCTYPE tp:taxon-treatment
  PUBLIC "-//TaxonX//DTD Taxonomic Treatment Publishing DTD v0 20100105//EN" "tax-treatment-NSO.dtd">
<tp:taxon-treatment xmlns:tp="http://www.plazi.org/taxpub"><tp:treatment-meta><kwd-group><label>Taxon classification</label><kwd>
                <named-content content-type="kingdom">Animalia</named-content>
              </kwd><kwd>
                <named-content content-type="order">Trichoptera</named-content>
              </kwd><kwd>
                <named-content content-type="family">Psychomyiidae</named-content>
              </kwd></kwd-group><mixed-citation publication-type="journal"><person-group><name><surname>Peng</surname><given-names>Lang</given-names></name><name><surname>Deng</surname><given-names>Zhen</given-names></name><name><surname>Zhang</surname><given-names>Yu-hua</given-names></name><name><surname>Wang</surname><given-names>Meng</given-names></name><name><surname>Sun</surname><given-names>Chang-hai</given-names></name><name><surname>Wang</surname><given-names>Bei-xin</given-names></name></person-group><article-title>﻿Seven new species and four new records of <tp:taxon-name><tp:taxon-name-part taxon-name-part-type="family">Psychomyiidae</tp:taxon-name-part></tp:taxon-name> (<tp:taxon-name><tp:taxon-name-part taxon-name-part-type="class">Insecta</tp:taxon-name-part></tp:taxon-name>, <tp:taxon-name><tp:taxon-name-part taxon-name-part-type="order">Trichoptera</tp:taxon-name-part></tp:taxon-name>) from China</article-title><source>Zookeys</source><day>08</day><month>01</month><year>2024</year><volume>1188</volume><fpage>197</fpage><lpage>218</lpage><pub-id pub-id-type="doi">10.3897/zookeys.1188.112359</pub-id></mixed-citation></tp:treatment-meta><tp:nomenclature><label>﻿</label><tp:taxon-name>
              <object-id xmlns:xlink="http://www.w3.org/1999/xlink" content-type="arpha" xlink:type="simple">BE853E77-FD9D-542B-A73B-FFB525BD6D5C</object-id>
              <tp:taxon-name-part taxon-name-part-type="genus" reg="Psychomyia">Psychomyia</tp:taxon-name-part>
              <tp:taxon-name-part taxon-name-part-type="species" reg="shuni">shuni</tp:taxon-name-part>
              <object-id xmlns:xlink="http://www.w3.org/1999/xlink" content-type="zoobank" xlink:type="simple">https://zoobank.org/1FC53A2C-FA77-40B1-A8BC-124A3B949D5E</object-id>
            </tp:taxon-name><tp:taxon-authority>Peng &amp; Sun</tp:taxon-authority><tp:taxon-status xmlns:xlink="http://www.w3.org/1999/xlink" xlink:type="simple">sp. nov.</tp:taxon-status><xref ref-type="fig" rid="F1">Fig. 1A–D</xref></tp:nomenclature><tp:treatment-sec sec-type="type material" id="SECID0EGHAG"><title>Type materials.</title><p><bold><italic>Holotype</italic></bold>: China • 1♂; Hunan Province, Shaoyang City, Xinning County, Shunhuangshan National Forest Park; <named-content xmlns:xlink="http://www.w3.org/1999/xlink" content-type="dwc:verbatimCoordinates" xlink:type="simple"><named-content content-type="geo-json" specific-use="{&#34;type&#34;:&#34;Point&#34;,&#34;coordinates&#34;:[111.007833,26.396333]}" id="NCID0EUHAG" xlink:type="simple">26°23.78'N, 111°00.47'E</named-content></named-content>; alt. 750 m; 22-viii-2020; light trap; W. Cao leg.; <abbrev xmlns:xlink="http://www.w3.org/1999/xlink" xlink:title="Insect Collection, Nanjing Agricultural University, Nanjing, Jiangsu Province, P.R. China" id="ABBRID0EZHAG" xlink:type="simple">NJAU</abbrev> Tricho-20200822-0001. <bold><italic>Paratypes</italic></bold>: China • 1♂; same data as holotype; <abbrev xmlns:xlink="http://www.w3.org/1999/xlink" xlink:title="Insect Collection, Nanjing Agricultural University, Nanjing, Jiangsu Province, P.R. China" id="ABBRID0EAIAG" xlink:type="simple">NJAU</abbrev> Tricho-20200822-0002 • 1♂; Hunan Province, Shaoyang City, Chengbu County, Yaorenping hydropower station; <named-content xmlns:xlink="http://www.w3.org/1999/xlink" content-type="dwc:verbatimCoordinates" xlink:type="simple"><named-content content-type="geo-json" specific-use="{&#34;type&#34;:&#34;Point&#34;,&#34;coordinates&#34;:[110.504333,26.249167]}" id="NCID0EHIAG" xlink:type="simple">26°14.95'N, 110°30.26'E</named-content></named-content>; alt. 900 m; 24-v-2021; light trap; L. Peng leg.; <abbrev xmlns:xlink="http://www.w3.org/1999/xlink" xlink:title="Insect Collection, Nanjing Agricultural University, Nanjing, Jiangsu Province, P.R. China" id="ABBRID0EMIAG" xlink:type="simple">NJAU</abbrev> Tricho-20210524-0001.</p></tp:treatment-sec><tp:treatment-sec sec-type="diagnosis" id="SECID0EQIAG"><title>Diagnosis.</title><p>This species is unique among <italic><tp:taxon-name><tp:taxon-name-part taxon-name-part-type="genus" reg="Psychomyia">Psychomyia</tp:taxon-name-part></tp:taxon-name></italic> in that the coxopodites and the harpagones are completely fused and together form an S or Z shape in ventral view.</p></tp:treatment-sec><tp:treatment-sec sec-type="description" id="SECID0E4IAG"><title>Description.</title><p><bold>Male.</bold> Length of each forewing 3.6–3.8 mm (<italic>n</italic> = 3); holotype 3.7 mm. Specimens in alcohol with compound eyes black; body brown dorsally and light yellow ventrally. Forewings with forks II–V present, hind wings with forks II, III, and V present. <bold><italic>Genitalia</italic>.</bold> Sternum IX nearly trapezoidal with anterior margin concave in ventral view (Fig. <xref ref-type="fig" rid="F1">1A</xref>); rounded, semicircular in lateral view (Fig. <xref ref-type="fig" rid="F1">1C</xref>). Tergite IX produced from dorsoposterior margin of sternum IX, membranous, somewhat bowl-shaped with apical margin sinuate and partially hidden under two superior appendages in dorsal view (Fig. <xref ref-type="fig" rid="F1">1B</xref>), tongue-shaped in lateral view (Fig. <xref ref-type="fig" rid="F1">1C</xref>). Superior appendages in dorsal view wide and long, each with larger mesobasal lobe and smaller subapical lobe both directed mesad and with apex truncate (Fig. <xref ref-type="fig" rid="F1">1B</xref>), twisted and clavate, each with inner side having cluster of spines subapically in ventral view (Fig. <xref ref-type="fig" rid="F1">1D</xref>); subrectangular in lateral view, each with blunt basodorsal process, angled posterodorsad at 2/3 length to truncate apex (Fig. <xref ref-type="fig" rid="F1">1C</xref>). Phallobase slender, basally directed anterad and evenly recurved posterad in lateral view (Fig. <xref ref-type="fig" rid="F1">1C</xref>). Phallotheca tubular, basally directed anterad, evenly recurved dorsad, caudad at midlength, and posteroventrad distally; apically depressed and trifurcate, acute mesally and with pair of long, subapical processes projecting caudad, then recurved dorsad and diverging anterolaterad (Fig. <xref ref-type="fig" rid="F1">1A–C</xref>). Inferior appendages in ventral view sigmoid (Fig. <xref ref-type="fig" rid="F1">1A</xref>), in lateral view strongly C-shaped (Fig. <xref ref-type="fig" rid="F1">1C</xref>); coxopodites elongate-rectangular in lateral view, heavily setose, and fused with slender harpago (Fig. <xref ref-type="fig" rid="F1">1C</xref>).</p><fig id="F1" position="float" orientation="portrait"><object-id xmlns:xlink="http://www.w3.org/1999/xlink" content-type="doi" xlink:type="simple">10.3897/zookeys.1188.112359.figure1</object-id><object-id xmlns:xlink="http://www.w3.org/1999/xlink" content-type="arpha" xlink:type="simple">00489DCD-AADB-5E0C-B284-462A3B64A211</object-id><label>Figure 1.</label><caption><p><italic><tp:taxon-name><tp:taxon-name-part taxon-name-part-type="genus" reg="Psychomyia">Psychomyia</tp:taxon-name-part><tp:taxon-name-part taxon-name-part-type="species" reg="shuni">shuni</tp:taxon-name-part></tp:taxon-name></italic> sp. nov., male adult, holotype <bold>A</bold> genitalia, ventral <bold>B</bold> genitalia, dorsal <bold>C</bold> genitalia, left lateral <bold>D</bold> superior appendage, ventral. Abbreviations: ste. IX = sternum IX; ter. IX = tergum IX; sup. app. = superior appendage (paired); cox. = coxopodite (paired); har. = harpago (paired); phb. = phallobase; pht. = phallotheca; sub. pro. = subapical process of phallic apparatus.</p></caption><graphic xmlns:xlink="http://www.w3.org/1999/xlink" xlink:href="zookeys-1188-197_article-112359__-g001.jpg" position="float" orientation="portrait" xlink:type="simple" id="oo_963791.jpg"><uri content-type="original_file" xlink:type="simple">https://binary.pensoft.net/fig/963791</uri></graphic></fig></tp:treatment-sec><tp:treatment-sec sec-type="etymology" id="SECID0E2LAG"><title>Etymology.</title><p>Latin noun in genitive singular. The new species is named after Shun, a leader of tribal alliances in ancient China, who is considered an important founder of the Chinese civilization. Moreover, the holotype and one of the paratypes were collected at Mt Shun-huang, the mountain named after Shun.</p></tp:treatment-sec><tp:treatment-sec sec-type="distribution" id="SECID0EAMAG"><title>Distribution.</title><p>China (Hunan).</p></tp:treatment-sec></tp:taxon-treatment>
