# Supplementary material for: ﻿Seven new species and four new records of Psychomyiidae (Insecta, Trichoptera) from China
Source: Zookeys. 2024 Jan 8;1188:197–218. doi: 10.3897/zookeys.1188.112359 (PMC10790583; doi:10.3897/zookeys.1188.112359)
Supplement: XML Treatment for Psychomyia mangshanensis [file zookeys.1188.112359-treatment2.xml]

<!DOCTYPE tp:taxon-treatment
  PUBLIC "-//TaxonX//DTD Taxonomic Treatment Publishing DTD v0 20100105//EN" "tax-treatment-NSO.dtd">
<tp:taxon-treatment xmlns:tp="http://www.plazi.org/taxpub"><tp:treatment-meta><kwd-group><label>Taxon classification</label><kwd>
                <named-content content-type="kingdom">Animalia</named-content>
              </kwd><kwd>
                <named-content content-type="order">Trichoptera</named-content>
              </kwd><kwd>
                <named-content content-type="family">Psychomyiidae</named-content>
              </kwd></kwd-group><mixed-citation publication-type="journal"><person-group><name><surname>Peng</surname><given-names>Lang</given-names></name><name><surname>Deng</surname><given-names>Zhen</given-names></name><name><surname>Zhang</surname><given-names>Yu-hua</given-names></name><name><surname>Wang</surname><given-names>Meng</given-names></name><name><surname>Sun</surname><given-names>Chang-hai</given-names></name><name><surname>Wang</surname><given-names>Bei-xin</given-names></name></person-group><article-title>﻿Seven new species and four new records of <tp:taxon-name><tp:taxon-name-part taxon-name-part-type="family">Psychomyiidae</tp:taxon-name-part></tp:taxon-name> (<tp:taxon-name><tp:taxon-name-part taxon-name-part-type="class">Insecta</tp:taxon-name-part></tp:taxon-name>, <tp:taxon-name><tp:taxon-name-part taxon-name-part-type="order">Trichoptera</tp:taxon-name-part></tp:taxon-name>) from China</article-title><source>Zookeys</source><day>08</day><month>01</month><year>2024</year><volume>1188</volume><fpage>197</fpage><lpage>218</lpage><pub-id pub-id-type="doi">10.3897/zookeys.1188.112359</pub-id></mixed-citation></tp:treatment-meta><tp:nomenclature><label>﻿</label><tp:taxon-name>
              <object-id xmlns:xlink="http://www.w3.org/1999/xlink" content-type="arpha" xlink:type="simple">D58141AD-FDEE-5749-93D9-5C39AB2B91D4</object-id>
              <tp:taxon-name-part taxon-name-part-type="genus" reg="Psychomyia">Psychomyia</tp:taxon-name-part>
              <tp:taxon-name-part taxon-name-part-type="species" reg="mangshanensis">mangshanensis</tp:taxon-name-part>
              <object-id xmlns:xlink="http://www.w3.org/1999/xlink" content-type="zoobank" xlink:type="simple">https://zoobank.org/2D8150C9-717B-46BF-A82D-E3DFDB7EA29A</object-id>
            </tp:taxon-name><tp:taxon-authority>Peng &amp; Sun</tp:taxon-authority><tp:taxon-status xmlns:xlink="http://www.w3.org/1999/xlink" xlink:type="simple">sp. nov.</tp:taxon-status><xref ref-type="fig" rid="F2">Fig. 2A–C</xref></tp:nomenclature><tp:treatment-sec sec-type="type material" id="SECID0ETNAG"><title>Type materials.</title><p><bold><italic>Holotype</italic></bold>: China • 1♂; Hunan Province, Chenzhou City, Yizhang County, Mangshan National Forest Park; <named-content xmlns:xlink="http://www.w3.org/1999/xlink" content-type="dwc:verbatimCoordinates" xlink:type="simple"><named-content content-type="geo-json" specific-use="{&#34;type&#34;:&#34;Point&#34;,&#34;coordinates&#34;:[112.927500,24.980000]}" id="NCID0EBOAG" xlink:type="simple">24°58.80'N, 112°55.65'E</named-content></named-content>; alt. 730 m; 1-ix-2020; light trap; W. Cao leg.; <abbrev xmlns:xlink="http://www.w3.org/1999/xlink" xlink:title="Insect Collection, Nanjing Agricultural University, Nanjing, Jiangsu Province, P.R. China" id="ABBRID0EGOAG" xlink:type="simple">NJAU</abbrev> Tricho-20200901-0001. <bold><italic>Paratypes</italic></bold>: China • 10♂; same data as holotype; <abbrev xmlns:xlink="http://www.w3.org/1999/xlink" xlink:title="Insect Collection, Nanjing Agricultural University, Nanjing, Jiangsu Province, P.R. China" id="ABBRID0ENOAG" xlink:type="simple">NJAU</abbrev> Tricho-20200901-0002 to Tricho-20200901-00011.</p></tp:treatment-sec><tp:treatment-sec sec-type="diagnosis" id="SECID0EROAG"><title>Diagnosis.</title><p>This species is similar to <italic><tp:taxon-name><tp:taxon-name-part taxon-name-part-type="genus" reg="Psychomyia">Psychomyia</tp:taxon-name-part><tp:taxon-name-part taxon-name-part-type="species" reg="cuspidata">cuspidata</tp:taxon-name-part></tp:taxon-name></italic> Li, Qiu &amp; Morse, 2021 from China (<xref ref-type="bibr" rid="B27">Qiu and Morse 2021</xref>). However, <italic><tp:taxon-name><tp:taxon-name-part taxon-name-part-type="genus" reg="Psychomyia">P.</tp:taxon-name-part><tp:taxon-name-part taxon-name-part-type="species" reg="mangshanensis">mangshanensis</tp:taxon-name-part></tp:taxon-name></italic> sp. nov. can be easily distinguished by the following characteristics: (1) each superior appendage has a small triangular protrusion in the middle of the ventral margin in lateral view, which is missing in <italic><tp:taxon-name><tp:taxon-name-part taxon-name-part-type="genus" reg="Psychomyia">P.</tp:taxon-name-part><tp:taxon-name-part taxon-name-part-type="species" reg="cuspidata">cuspidata</tp:taxon-name-part></tp:taxon-name></italic>; (2) the basal process of each superior appendage is unbranched and with thick spine apically, whereas each superior appendage is two-branched, each branch has a thick spine apically in <italic><tp:taxon-name><tp:taxon-name-part taxon-name-part-type="genus" reg="Psychomyia">P.</tp:taxon-name-part><tp:taxon-name-part taxon-name-part-type="species" reg="cuspidata">cuspidata</tp:taxon-name-part></tp:taxon-name></italic>; and (3) the phallotheca is slightly wavy at midlength in lateral view but with an obtuse angle in <italic><tp:taxon-name><tp:taxon-name-part taxon-name-part-type="genus" reg="Psychomyia">P.</tp:taxon-name-part><tp:taxon-name-part taxon-name-part-type="species" reg="cuspidata">cuspidata</tp:taxon-name-part></tp:taxon-name></italic>.</p></tp:treatment-sec><tp:treatment-sec sec-type="description" id="SECID0ESQAG"><title>Description.</title><p><bold>Male.</bold> Length of each forewing 2.8–3.1 mm (<italic>n</italic> = 10), holotype forewing 3.0 mm. Specimens in alcohol with compound eyes black; body dark brown dorsally and light brown ventrally. Forewings each with forks II–V present, and hind wings each with forks II and V present. <bold><italic>Genitalia</italic>.</bold> Sternum IX subrectangular in ventral, dorsal, and lateral views (Fig. <xref ref-type="fig" rid="F2">2A, C</xref>). Tergite IX short and triangular in dorsal and lateral views (Fig. <xref ref-type="fig" rid="F2">2B, C</xref>). Division between tergite IX and segment X indiscernible in dorsal view (Fig. <xref ref-type="fig" rid="F2">2B</xref>) but distinguished by membrane in lateral view (Fig. <xref ref-type="fig" rid="F2">2C</xref>). Segment X parallel-sided, same width as apex of tergite IX, apically truncate in dorsal view, digitate in lateral view (Fig. <xref ref-type="fig" rid="F2">2C</xref>); with several long thick apical setae in dorsal and lateral views (Fig. <xref ref-type="fig" rid="F2">2B, C</xref>). Superior appendages well developed in lateral view, each tapering from base towards apex, divided into one narrow dorsomesal branch and one broad ventrolateral branch subapically; dorsomesal branch sclerotized and bare, acute in lateral view, ventrolateral branch setose about twice as wide as upper branch in lateral view (Fig. <xref ref-type="fig" rid="F2">2C</xref>); in ventral and dorsal views (Fig. <xref ref-type="fig" rid="F2">2A, B</xref>), dorsomesal branches of superior appendages angled mesad, ventrolateral branches curved slightly mesad; paired basal processes of superior appendages tubular, and slender, each with thick spine apically; in lateral view each with base directed dorsad, then recurved posteroventrad and evenly curved caudad (Fig. <xref ref-type="fig" rid="F2">2C</xref>); in ventral and dorsal views each slightly curving outwards (Fig. <xref ref-type="fig" rid="F2">2A, B</xref>). Phallobase slender, lanceolate in lateral view (Fig. <xref ref-type="fig" rid="F2">2C</xref>). Phallotheca tubular, with base produced caudad in lateral view (Fig. <xref ref-type="fig" rid="F2">2C</xref>), main portion sinuate, with apex hooked dorsad; phallotheca stick-like in ventral view (Fig. <xref ref-type="fig" rid="F2">2A</xref>), basoventral process plate-shaped, three times wider than main portion of phallotheca. Inferior appendages extending posterolaterad; coxopodites subtriangular, with their bases fused in ventral view (Fig. <xref ref-type="fig" rid="F2">2A</xref>); subrectangular, about 3 times as long as tall with middle of dorsal margin concave in lateral view (Fig. <xref ref-type="fig" rid="F2">2C</xref>); harpagones setose, arising from apices of coxopodites, fingerlike (Fig. <xref ref-type="fig" rid="F2">2A, C</xref>).</p><fig id="F2" position="float" orientation="portrait"><object-id xmlns:xlink="http://www.w3.org/1999/xlink" content-type="doi" xlink:type="simple">10.3897/zookeys.1188.112359.figure2</object-id><object-id xmlns:xlink="http://www.w3.org/1999/xlink" content-type="arpha" xlink:type="simple">4F0FA2B0-920F-553B-B926-47CE10BB6125</object-id><label>Figure 2.</label><caption><p><italic><tp:taxon-name><tp:taxon-name-part taxon-name-part-type="genus" reg="Psychomyia">Psychomyia</tp:taxon-name-part><tp:taxon-name-part taxon-name-part-type="species" reg="mangshanensis">mangshanensis</tp:taxon-name-part></tp:taxon-name></italic> sp. nov., male adult, holotype <bold>A</bold> genitalia, ventral <bold>B</bold> genitalia, dorsal <bold>C</bold> genitalia, left lateral. Abbreviations: ste. IX = sternum IX; ter. IX = tergum IX; seg. X = segment X; sup. app. = superior appendage (paired); bas. pro. sup. = basal process of superior appendage (paired); cox. = coxopodite (paired); har. = harpago (paired); pht. = phallotheca; bas. pro. pha. = basoventral process of phallic apparatus.</p></caption><graphic xmlns:xlink="http://www.w3.org/1999/xlink" xlink:href="zookeys-1188-197_article-112359__-g002.jpg" position="float" orientation="portrait" xlink:type="simple" id="oo_963792.jpg"><uri content-type="original_file" xlink:type="simple">https://binary.pensoft.net/fig/963792</uri></graphic></fig></tp:treatment-sec><tp:treatment-sec sec-type="etymology" id="SECID0E5TAG"><title>Etymology.</title><p>Latin feminine adjective <italic><tp:taxon-name><tp:taxon-name-part taxon-name-part-type="genus" reg="Psychomyia"/><tp:taxon-name-part taxon-name-part-type="species" reg="mangshanensis">mangshanensis</tp:taxon-name-part></tp:taxon-name></italic>, referring to the type locality.</p></tp:treatment-sec><tp:treatment-sec sec-type="distribution" id="SECID0EOUAG"><title>Distribution.</title><p>China (Hunan).</p></tp:treatment-sec><ref-list><ref id="B27"><mixed-citation xmlns:xlink="http://www.w3.org/1999/xlink" xlink:type="simple"><person-group><name name-style="western"><surname>Qiu</surname><given-names>S</given-names></name><name name-style="western"><surname>Morse</surname><given-names>JC</given-names></name></person-group> (<year>2021</year>) <article-title>New species of the genus <italic><tp:taxon-name><tp:taxon-name-part taxon-name-part-type="genus">Psychomyia</tp:taxon-name-part></tp:taxon-name></italic> Latreille (<tp:taxon-name><tp:taxon-name-part taxon-name-part-type="order">Trichoptera</tp:taxon-name-part></tp:taxon-name>: <tp:taxon-name><tp:taxon-name-part taxon-name-part-type="family">Psychomyiidae</tp:taxon-name-part></tp:taxon-name>) from China, with a phylogney of oriental species.</article-title><source>Transactions of the American Entomological Society</source><volume>147</volume>(<issue>2</issue>): <fpage>503</fpage>–<lpage>594</lpage>. <ext-link xlink:href="10.3157/061.147.0204" ext-link-type="doi" xlink:type="simple">https://doi.org/10.3157/061.147.0204</ext-link></mixed-citation></ref></ref-list></tp:taxon-treatment>
