# Supplementary material for: ﻿Seven new species and four new records of Psychomyiidae (Insecta, Trichoptera) from China
Source: Zookeys. 2024 Jan 8;1188:197–218. doi: 10.3897/zookeys.1188.112359 (PMC10790583; doi:10.3897/zookeys.1188.112359)
Supplement: XML Treatment for Psychomyia capricornis [file zookeys.1188.112359-treatment3.xml]

<!DOCTYPE tp:taxon-treatment
  PUBLIC "-//TaxonX//DTD Taxonomic Treatment Publishing DTD v0 20100105//EN" "tax-treatment-NSO.dtd">
<tp:taxon-treatment xmlns:tp="http://www.plazi.org/taxpub"><tp:treatment-meta><kwd-group><label>Taxon classification</label><kwd>
                <named-content content-type="kingdom">Animalia</named-content>
              </kwd><kwd>
                <named-content content-type="order">Trichoptera</named-content>
              </kwd><kwd>
                <named-content content-type="family">Psychomyiidae</named-content>
              </kwd></kwd-group><mixed-citation publication-type="journal"><person-group><name><surname>Peng</surname><given-names>Lang</given-names></name><name><surname>Deng</surname><given-names>Zhen</given-names></name><name><surname>Zhang</surname><given-names>Yu-hua</given-names></name><name><surname>Wang</surname><given-names>Meng</given-names></name><name><surname>Sun</surname><given-names>Chang-hai</given-names></name><name><surname>Wang</surname><given-names>Bei-xin</given-names></name></person-group><article-title>﻿Seven new species and four new records of <tp:taxon-name><tp:taxon-name-part taxon-name-part-type="family">Psychomyiidae</tp:taxon-name-part></tp:taxon-name> (<tp:taxon-name><tp:taxon-name-part taxon-name-part-type="class">Insecta</tp:taxon-name-part></tp:taxon-name>, <tp:taxon-name><tp:taxon-name-part taxon-name-part-type="order">Trichoptera</tp:taxon-name-part></tp:taxon-name>) from China</article-title><source>Zookeys</source><day>08</day><month>01</month><year>2024</year><volume>1188</volume><fpage>197</fpage><lpage>218</lpage><pub-id pub-id-type="doi">10.3897/zookeys.1188.112359</pub-id></mixed-citation></tp:treatment-meta><tp:nomenclature><label>﻿</label><tp:taxon-name>
              <object-id xmlns:xlink="http://www.w3.org/1999/xlink" content-type="arpha" xlink:type="simple">E10F0B8B-0045-5FB5-9BF2-BC1082145BDD</object-id>
              <tp:taxon-name-part taxon-name-part-type="genus" reg="Psychomyia">Psychomyia</tp:taxon-name-part>
              <tp:taxon-name-part taxon-name-part-type="species" reg="capricornis">capricornis</tp:taxon-name-part>
              <object-id xmlns:xlink="http://www.w3.org/1999/xlink" content-type="zoobank" xlink:type="simple">https://zoobank.org/8B56550A-37E4-45D0-832F-BC73AB818566</object-id>
            </tp:taxon-name><tp:taxon-authority>Peng &amp; Sun</tp:taxon-authority><tp:taxon-status xmlns:xlink="http://www.w3.org/1999/xlink" xlink:type="simple">sp. nov.</tp:taxon-status><xref ref-type="fig" rid="F3">Fig. 3A–D</xref></tp:nomenclature><tp:treatment-sec sec-type="type material" id="SECID0EBWAG"><title>Type materials.</title><p><bold><italic>Holotype</italic></bold>: China • 1♂; Fujian Province, Longyan City, Wuping County, Liangyeshan National Nature Reserve; <named-content xmlns:xlink="http://www.w3.org/1999/xlink" content-type="dwc:verbatimCoordinates" xlink:type="simple"><named-content content-type="geo-json" specific-use="{&#34;type&#34;:&#34;Point&#34;,&#34;coordinates&#34;:[117.183833,25.206167]}" id="NCID0EPWAG" xlink:type="simple">25°12.37'N, 117°11.03'E</named-content></named-content>; alt. 750 m; 2-vii-2021; light trap; J. Zhu &amp; W. Han leg.; <abbrev xmlns:xlink="http://www.w3.org/1999/xlink" xlink:title="Insect Collection, Nanjing Agricultural University, Nanjing, Jiangsu Province, P.R. China" id="ABBRID0EUWAG" xlink:type="simple">NJAU</abbrev> Tricho-20210702-0001. <bold><italic>Paratype</italic></bold>: China • 1♂; same data as holotype; <abbrev xmlns:xlink="http://www.w3.org/1999/xlink" xlink:title="Insect Collection, Nanjing Agricultural University, Nanjing, Jiangsu Province, P.R. China" id="ABBRID0E2WAG" xlink:type="simple">NJAU</abbrev> Tricho-20210702-0002.</p></tp:treatment-sec><tp:treatment-sec sec-type="diagnosis" id="SECID0E6WAG"><title>Diagnosis.</title><p>This species is similar to <italic><tp:taxon-name><tp:taxon-name-part taxon-name-part-type="genus" reg="Psychomyia">Psychomyia</tp:taxon-name-part><tp:taxon-name-part taxon-name-part-type="species" reg="shuni">shuni</tp:taxon-name-part></tp:taxon-name></italic> sp. nov. from China in having the superior appendages with dense spines mesally and in having well-developed subapical processes on the phallic apparatus. However, <italic><tp:taxon-name><tp:taxon-name-part taxon-name-part-type="genus" reg="Psychomyia">P.</tp:taxon-name-part><tp:taxon-name-part taxon-name-part-type="species" reg="capricornis">capricornis</tp:taxon-name-part></tp:taxon-name></italic> sp. nov. can be easily distinguished by the long, slender processes arising from the bases of the coxopodites, which are absent in <italic><tp:taxon-name><tp:taxon-name-part taxon-name-part-type="genus" reg="Psychomyia">P.</tp:taxon-name-part><tp:taxon-name-part taxon-name-part-type="species" reg="shuni">shuni</tp:taxon-name-part></tp:taxon-name></italic>.</p></tp:treatment-sec><tp:treatment-sec sec-type="description" id="SECID0EGYAG"><title>Description.</title><p><bold>Male.</bold> Length of each forewing 3.5–3.7 mm (<italic>n</italic> = 2), holotype forewing 3.7 mm. Specimens in alcohol with compound eyes black, body brown dorsally, light yellow ventrally. Forewings with forks II–V present, hind wings with forks II, III, and V present. <bold><italic>Genitalia</italic>.</bold> Sternum IX nearly trapezoidal with anterior margin concave in dorsal view (Fig. <xref ref-type="fig" rid="F3">3B</xref>); rounded anteriorly, subelliptical in lateral view (Fig. <xref ref-type="fig" rid="F3">3C</xref>); with posterior margin narrowly notched mesally in ventral view (Fig. <xref ref-type="fig" rid="F3">3A</xref>). Tergite IX membranous with irregular posterior margin in dorsal view (Fig. <xref ref-type="fig" rid="F3">3B</xref>); hemispherical in lateral view (Fig. <xref ref-type="fig" rid="F3">3C</xref>). Superior appendages elongate-triangular in dorsal view (Fig. <xref ref-type="fig" rid="F3">3B</xref>); subrectangular in lateral view (Fig. <xref ref-type="fig" rid="F3">3C</xref>), anterior margin of each produced into apodeme, distal half setose, upper margin sinuate and lower margin straight, with apex oblique and rounded; each with base produced dorsomesad (Fig. <xref ref-type="fig" rid="F3">3B, C</xref>); mesal ridge cambered and subtriangular with ventral side covered with spines (Fig. <xref ref-type="fig" rid="F3">3B, D</xref>); elliptical in lateral view (Fig. <xref ref-type="fig" rid="F3">3C</xref>); and with subapex produced into blunt process mesally in ventral and dorsal views (Fig. <xref ref-type="fig" rid="F3">3B, D</xref>). Phallobase hemispherical in lateral view (Fig. <xref ref-type="fig" rid="F3">3C</xref>). Phallotheca directed dorsad basally, then curved dorsocaudad about 90°, subapically with dorsal margins produced into pair of slender and apically acute subapical processes (or “horns”), and distal end hooked dorsad (Fig. <xref ref-type="fig" rid="F3">3C</xref>); in ventral and dorsal views subapical processes curved outwards at middle (Fig. <xref ref-type="fig" rid="F3">3A</xref>). Coxopodites setose, each with subapical harpago produced inwards as triangular process in ventral view (Fig. <xref ref-type="fig" rid="F3">3A</xref>); inconspicuous in lateral view (Fig. <xref ref-type="fig" rid="F3">3C</xref>). Long, slender, bare process arising from base of each coxopodite, sinuate, apically acute in ventral and lateral views (Fig. <xref ref-type="fig" rid="F3">3A, C</xref>); extending far beyond apex of coxopodite and harpago, and with distal ends of opposing processes crossed above phallotheca in ventral and dorsal views (Fig. <xref ref-type="fig" rid="F3">3A, B</xref>).</p><fig id="F3" position="float" orientation="portrait"><object-id xmlns:xlink="http://www.w3.org/1999/xlink" content-type="doi" xlink:type="simple">10.3897/zookeys.1188.112359.figure3</object-id><object-id xmlns:xlink="http://www.w3.org/1999/xlink" content-type="arpha" xlink:type="simple">6165F194-F5C0-5824-8C30-A614DD1A4983</object-id><label>Figure 3.</label><caption><p><italic><tp:taxon-name><tp:taxon-name-part taxon-name-part-type="genus" reg="Psychomyia">Psychomyia</tp:taxon-name-part><tp:taxon-name-part taxon-name-part-type="species" reg="capricornis">capricornis</tp:taxon-name-part></tp:taxon-name></italic> sp. nov., male adult, holotype <bold>A</bold> genitalia, ventral <bold>B</bold> genitalia, dorsal <bold>C</bold> genitalia, left lateral <bold>D</bold> superior appendages, ventral (mesal spines omitted on right superior appendage). Abbreviations: ste. IX = sternum IX; ter. IX = tergum IX; sup. app. = superior appendage (paired); mes. rid. = mesal ridge of a superior appendage (paired); cox. = coxopodite (paired); bas. cox. = basal process of coxopodite (paired); har. = harpago (paired); phb. = phallobase; pht. = phallotheca; sub. pro. = subapical process of phallic apparatus.</p></caption><graphic xmlns:xlink="http://www.w3.org/1999/xlink" xlink:href="zookeys-1188-197_article-112359__-g003.jpg" position="float" orientation="portrait" xlink:type="simple" id="oo_963793.jpg"><uri content-type="original_file" xlink:type="simple">https://binary.pensoft.net/fig/963793</uri></graphic></fig></tp:treatment-sec><tp:treatment-sec sec-type="etymology" id="SECID0E32AG"><title>Etymology.</title><p>The Latin feminine adjective <italic><tp:taxon-name><tp:taxon-name-part taxon-name-part-type="genus" reg="Psychomyia"/><tp:taxon-name-part taxon-name-part-type="species" reg="capricornis">capricornis</tp:taxon-name-part></tp:taxon-name></italic> means “goat’s horn”, referring to the shape of the pair of subapical processes on the phallic apparatus.</p></tp:treatment-sec><tp:treatment-sec sec-type="distribution" id="SECID0EM3AG"><title>Distribution.</title><p>China (Fujian).</p></tp:treatment-sec></tp:taxon-treatment>
