# Supplementary material for: ﻿Seven new species and four new records of Psychomyiidae (Insecta, Trichoptera) from China
Source: Zookeys. 2024 Jan 8;1188:197–218. doi: 10.3897/zookeys.1188.112359 (PMC10790583; doi:10.3897/zookeys.1188.112359)
Supplement: XML Treatment for Lype sagittalis [file zookeys.1188.112359-treatment4.xml]

<!DOCTYPE tp:taxon-treatment
  PUBLIC "-//TaxonX//DTD Taxonomic Treatment Publishing DTD v0 20100105//EN" "tax-treatment-NSO.dtd">
<tp:taxon-treatment xmlns:tp="http://www.plazi.org/taxpub"><tp:treatment-meta><kwd-group><label>Taxon classification</label><kwd>
                <named-content content-type="kingdom">Animalia</named-content>
              </kwd><kwd>
                <named-content content-type="order">Trichoptera</named-content>
              </kwd><kwd>
                <named-content content-type="family">Psychomyiidae</named-content>
              </kwd></kwd-group><mixed-citation publication-type="journal"><person-group><name><surname>Peng</surname><given-names>Lang</given-names></name><name><surname>Deng</surname><given-names>Zhen</given-names></name><name><surname>Zhang</surname><given-names>Yu-hua</given-names></name><name><surname>Wang</surname><given-names>Meng</given-names></name><name><surname>Sun</surname><given-names>Chang-hai</given-names></name><name><surname>Wang</surname><given-names>Bei-xin</given-names></name></person-group><article-title>﻿Seven new species and four new records of <tp:taxon-name><tp:taxon-name-part taxon-name-part-type="family">Psychomyiidae</tp:taxon-name-part></tp:taxon-name> (<tp:taxon-name><tp:taxon-name-part taxon-name-part-type="class">Insecta</tp:taxon-name-part></tp:taxon-name>, <tp:taxon-name><tp:taxon-name-part taxon-name-part-type="order">Trichoptera</tp:taxon-name-part></tp:taxon-name>) from China</article-title><source>Zookeys</source><day>08</day><month>01</month><year>2024</year><volume>1188</volume><fpage>197</fpage><lpage>218</lpage><pub-id pub-id-type="doi">10.3897/zookeys.1188.112359</pub-id></mixed-citation></tp:treatment-meta><tp:nomenclature><label>﻿</label><tp:taxon-name>
              <object-id xmlns:xlink="http://www.w3.org/1999/xlink" content-type="arpha" xlink:type="simple">DB6F042F-7906-5B69-A33A-DD6D4E3D8D8B</object-id>
              <tp:taxon-name-part taxon-name-part-type="genus" reg="Lype">Lype</tp:taxon-name-part>
              <tp:taxon-name-part taxon-name-part-type="species" reg="sagittalis">sagittalis</tp:taxon-name-part>
              <object-id xmlns:xlink="http://www.w3.org/1999/xlink" content-type="zoobank" xlink:type="simple">https://zoobank.org/5375CC60-19B5-4322-B59A-4856D5F5F6F5</object-id>
            </tp:taxon-name><tp:taxon-authority>Peng &amp; Sun</tp:taxon-authority><tp:taxon-status xmlns:xlink="http://www.w3.org/1999/xlink" xlink:type="simple">sp. nov.</tp:taxon-status><xref ref-type="fig" rid="F4">Fig. 4A–E</xref></tp:nomenclature><tp:treatment-sec sec-type="type material" id="SECID0E64AG"><title>Type materials.</title><p><bold><italic>Holotype</italic></bold>: China • 1♂; Hunan Province, Shaoyang City, Suining County, Jiuxi Bamboo Tower Villa; <named-content xmlns:xlink="http://www.w3.org/1999/xlink" content-type="dwc:verbatimCoordinates" xlink:type="simple"><named-content content-type="geo-json" specific-use="{&#34;type&#34;:&#34;Point&#34;,&#34;coordinates&#34;:[110.094667,26.406500]}" id="NCID0EN5AG" xlink:type="simple">26°24.39'N, 110°05.68'E</named-content></named-content>; alt. 630 m; 25-v-2021; light trap; L. Peng leg.; <abbrev xmlns:xlink="http://www.w3.org/1999/xlink" xlink:title="Insect Collection, Nanjing Agricultural University, Nanjing, Jiangsu Province, P.R. China" id="ABBRID0ES5AG" xlink:type="simple">NJAU</abbrev> Tricho-20210525-0001. <bold><italic>Paratypes</italic></bold>: China • 1♂; same data as holotype; <abbrev xmlns:xlink="http://www.w3.org/1999/xlink" xlink:title="Insect Collection, Nanjing Agricultural University, Nanjing, Jiangsu Province, P.R. China" id="ABBRID0EZ5AG" xlink:type="simple">NJAU</abbrev> Tricho-20210525-0002 • 1♂; Hunan Province; Shaoyang City, Suining County, Guanyinxing; <named-content xmlns:xlink="http://www.w3.org/1999/xlink" content-type="dwc:verbatimCoordinates" xlink:type="simple"><named-content content-type="geo-json" specific-use="{&#34;type&#34;:&#34;Point&#34;,&#34;coordinates&#34;:[110.089833,26.412833]}" id="NCID0EA6AG" xlink:type="simple">26°24.77'N, 110°05.39'E</named-content></named-content>; alt. 550 m; 28-v-2021; light trap; L. Peng leg.; <abbrev xmlns:xlink="http://www.w3.org/1999/xlink" xlink:title="Insect Collection, Nanjing Agricultural University, Nanjing, Jiangsu Province, P.R. China" id="ABBRID0EF6AG" xlink:type="simple">NJAU</abbrev> Tricho-20210528-0001.</p></tp:treatment-sec><tp:treatment-sec sec-type="diagnosis" id="SECID0EJ6AG"><title>Diagnosis.</title><p>This species is similar to <italic><tp:taxon-name><tp:taxon-name-part taxon-name-part-type="genus" reg="Lype">Lype</tp:taxon-name-part><tp:taxon-name-part taxon-name-part-type="species" reg="lubaretsi">lubaretsi</tp:taxon-name-part></tp:taxon-name></italic> Arefina, 2005 from Russia. However, the new species can be easily distinguished by the following characteristics: (1) longitudinally, sternum IX of <italic><tp:taxon-name><tp:taxon-name-part taxon-name-part-type="genus" reg="Lype">L.</tp:taxon-name-part><tp:taxon-name-part taxon-name-part-type="species" reg="sagittalis">sagittalis</tp:taxon-name-part></tp:taxon-name></italic> sp. nov. is subtriangular in lateral view, rather than subrectangular in <italic><tp:taxon-name><tp:taxon-name-part taxon-name-part-type="genus" reg="Lype">L.</tp:taxon-name-part><tp:taxon-name-part taxon-name-part-type="species" reg="lubaretsi">lubaretsi</tp:taxon-name-part></tp:taxon-name></italic>; (2) each of the coxopodites of the new species is subcircular in lateral view, but elliptical in <italic><tp:taxon-name><tp:taxon-name-part taxon-name-part-type="genus" reg="Lype">L.</tp:taxon-name-part><tp:taxon-name-part taxon-name-part-type="species" reg="lubaretsi">lubaretsi</tp:taxon-name-part></tp:taxon-name></italic>; (3) the fused coxopodites in ventral view have a narrow mesal notch in the new species, rather than with a wide mesal notch in <italic><tp:taxon-name><tp:taxon-name-part taxon-name-part-type="genus" reg="Lype">L.</tp:taxon-name-part><tp:taxon-name-part taxon-name-part-type="species" reg="lubaretsi">lubaretsi</tp:taxon-name-part></tp:taxon-name></italic>; (4) the aedeagus is sagittal, with its apex truncate in dorsal view and pipe-shaped in lateral view in <italic><tp:taxon-name><tp:taxon-name-part taxon-name-part-type="genus" reg="Lype">L.</tp:taxon-name-part><tp:taxon-name-part taxon-name-part-type="species" reg="sagittalis">sagittalis</tp:taxon-name-part></tp:taxon-name></italic> sp. nov., but nearly triangular with apex broad in ventral view, triangular with a sharp apex in lateral view in <italic><tp:taxon-name><tp:taxon-name-part taxon-name-part-type="genus" reg="Lype">L.</tp:taxon-name-part><tp:taxon-name-part taxon-name-part-type="species" reg="lubaretsi">lubaretsi</tp:taxon-name-part></tp:taxon-name></italic>.</p></tp:treatment-sec><tp:treatment-sec sec-type="description" id="SECID0E3BBG"><title>Description.</title><p><bold>Male.</bold> Length of each forewing 4.2–4.4 mm (<italic>n</italic> = 3), holotype 4.4 mm. Specimens in alcohol with compound eyes black; antennae, legs, and thorax brown; wings light brown without any distinctive markings; abdomen dark brown dorsally, pale yellow ventrally. <bold><italic>Genitalia</italic></bold>: Sternum IX subrectangular, anterior margin shallowly concave, posterior margin more deeply concave in ventral view (Fig. <xref ref-type="fig" rid="F4">4A</xref>); subtriangular in lateral view (Fig. <xref ref-type="fig" rid="F4">4C</xref>). Tergite IX covered with fine microchaetae, subtriangular with distal end truncate in dorsal view (Fig. <xref ref-type="fig" rid="F4">4B</xref>); tongue-shaped in lateral view (Fig. <xref ref-type="fig" rid="F4">4C</xref>), broadly fused with segment X. Segment X subrectangular and almost surrounding phallic apparatus in lateral and ventral views (Fig. <xref ref-type="fig" rid="F4">4C, E</xref>); apex excised mesally in dorsal view (Fig. <xref ref-type="fig" rid="F4">4B</xref>). Superior appendages elongate-oval in dorsal view (Fig. <xref ref-type="fig" rid="F4">4B</xref>); lanceolate, tilted posterodorsad in lateral view (Fig. <xref ref-type="fig" rid="F4">4C</xref>). Coxopodites each subcircular in lateral view (Fig. <xref ref-type="fig" rid="F4">4C</xref>); bases fused with each other in ventral view and with narrow notch between them apically about half their length, each with setose posteromesal corner produced caudad (Fig. <xref ref-type="fig" rid="F4">4A</xref>). Harpagones twice as long as coxopodites, each more-or-less parallel-sided, each with lower margin slightly concave, upper margin sinuate in lateral view (Fig. <xref ref-type="fig" rid="F4">4C</xref>); the pair divergent basally, evenly curved laterad and mesad to become somewhat forcipiform, with bases and distal ends enlarged in ventral view (Fig. <xref ref-type="fig" rid="F4">4A</xref>). Phallotheca massive, constricted at middle in lateral view (Fig. <xref ref-type="fig" rid="F4">4C</xref>), with apical margin membranous. Aedeagus sclerotized, depressed, broad in dorsal and ventral views (Fig. <xref ref-type="fig" rid="F4">4D, E</xref>); pipe-shaped in lateral view (Fig. <xref ref-type="fig" rid="F4">4C</xref>). Subapical projection of aedeagus sclerotized, finger-like in lateral and dorsal views (Fig. <xref ref-type="fig" rid="F4">4C, D</xref>).</p><fig id="F4" position="float" orientation="portrait"><object-id xmlns:xlink="http://www.w3.org/1999/xlink" content-type="doi" xlink:type="simple">10.3897/zookeys.1188.112359.figure4</object-id><object-id xmlns:xlink="http://www.w3.org/1999/xlink" content-type="arpha" xlink:type="simple">1537A4C6-350E-5A4F-B257-0FB41777B4B0</object-id><label>Figure 4.</label><caption><p><italic><tp:taxon-name><tp:taxon-name-part taxon-name-part-type="genus" reg="Lype">Lype</tp:taxon-name-part><tp:taxon-name-part taxon-name-part-type="species" reg="sagittalis">sagittalis</tp:taxon-name-part></tp:taxon-name></italic> sp. nov., male adult, holotype <bold>A</bold> genitalia, ventral <bold>B</bold> genitalia, dorsal <bold>C</bold> genitalia, left lateral <bold>D</bold> phallotheca apex, dorsal <bold>E</bold> phallotheca apex and segment X, ventral. Abbreviations: ste. IX = sternum IX; ter. IX = tergum IX; seg. X = segment X; sup. app. = superior appendage (paired); cox. = coxopodite (paired); har. = harpago (paired); pht. = phallotheca; aed. = aedeagus; sub. pro. aed. = subapical projection of aedeagus.</p></caption><graphic xmlns:xlink="http://www.w3.org/1999/xlink" xlink:href="zookeys-1188-197_article-112359__-g004.jpg" position="float" orientation="portrait" xlink:type="simple" id="oo_963794.jpg"><uri content-type="original_file" xlink:type="simple">https://binary.pensoft.net/fig/963794</uri></graphic></fig></tp:treatment-sec><tp:treatment-sec sec-type="etymology" id="SECID0ELFBG"><title>Etymology.</title><p>The Latin feminine adjective <italic><tp:taxon-name><tp:taxon-name-part taxon-name-part-type="genus" reg="Lype"/><tp:taxon-name-part taxon-name-part-type="species" reg="sagittalis">sagittalis</tp:taxon-name-part></tp:taxon-name></italic>, meaning “arrow-shaped”, and refers to the shape of the aedeagus in dorsal and ventral views.</p></tp:treatment-sec><tp:treatment-sec sec-type="distribution" id="SECID0E2FBG"><title>Distribution.</title><p>China (Hunan).</p></tp:treatment-sec></tp:taxon-treatment>
