# Supplementary material for: ﻿Seven new species and four new records of Psychomyiidae (Insecta, Trichoptera) from China
Source: Zookeys. 2024 Jan 8;1188:197–218. doi: 10.3897/zookeys.1188.112359 (PMC10790583; doi:10.3897/zookeys.1188.112359)
Supplement: XML Treatment for Paduniella fasciaria [file zookeys.1188.112359-treatment5.xml]

<!DOCTYPE tp:taxon-treatment
  PUBLIC "-//TaxonX//DTD Taxonomic Treatment Publishing DTD v0 20100105//EN" "tax-treatment-NSO.dtd">
<tp:taxon-treatment xmlns:tp="http://www.plazi.org/taxpub"><tp:treatment-meta><kwd-group><label>Taxon classification</label><kwd>
                <named-content content-type="kingdom">Animalia</named-content>
              </kwd><kwd>
                <named-content content-type="order">Trichoptera</named-content>
              </kwd><kwd>
                <named-content content-type="family">Psychomyiidae</named-content>
              </kwd></kwd-group><mixed-citation publication-type="journal"><person-group><name><surname>Peng</surname><given-names>Lang</given-names></name><name><surname>Deng</surname><given-names>Zhen</given-names></name><name><surname>Zhang</surname><given-names>Yu-hua</given-names></name><name><surname>Wang</surname><given-names>Meng</given-names></name><name><surname>Sun</surname><given-names>Chang-hai</given-names></name><name><surname>Wang</surname><given-names>Bei-xin</given-names></name></person-group><article-title>﻿Seven new species and four new records of <tp:taxon-name><tp:taxon-name-part taxon-name-part-type="family">Psychomyiidae</tp:taxon-name-part></tp:taxon-name> (<tp:taxon-name><tp:taxon-name-part taxon-name-part-type="class">Insecta</tp:taxon-name-part></tp:taxon-name>, <tp:taxon-name><tp:taxon-name-part taxon-name-part-type="order">Trichoptera</tp:taxon-name-part></tp:taxon-name>) from China</article-title><source>Zookeys</source><day>08</day><month>01</month><year>2024</year><volume>1188</volume><fpage>197</fpage><lpage>218</lpage><pub-id pub-id-type="doi">10.3897/zookeys.1188.112359</pub-id></mixed-citation></tp:treatment-meta><tp:nomenclature><label>﻿</label><tp:taxon-name>
              <object-id xmlns:xlink="http://www.w3.org/1999/xlink" content-type="arpha" xlink:type="simple">6E73EB24-E115-5AAA-8115-B3C56C2B68F5</object-id>
              <tp:taxon-name-part taxon-name-part-type="genus" reg="Paduniella">Paduniella</tp:taxon-name-part>
              <tp:taxon-name-part taxon-name-part-type="species" reg="fasciaria">fasciaria</tp:taxon-name-part>
              <object-id xmlns:xlink="http://www.w3.org/1999/xlink" content-type="zoobank" xlink:type="simple">https://zoobank.org/80C19FBF-FCB6-457E-80BA-E585E4E4F6FE</object-id>
            </tp:taxon-name><tp:taxon-authority>Peng &amp; Sun</tp:taxon-authority><tp:taxon-status xmlns:xlink="http://www.w3.org/1999/xlink" xlink:type="simple">sp. nov.</tp:taxon-status><xref ref-type="fig" rid="F5">Fig. 5A–E</xref></tp:nomenclature><tp:treatment-sec sec-type="type material" id="SECID0EOHBG"><title>Type materials.</title><p><bold><italic>Holotype</italic></bold>: China • 1♂; Hainan Province, Sanya City, Tianya district, Tangta reservoir; <named-content xmlns:xlink="http://www.w3.org/1999/xlink" content-type="dwc:verbatimCoordinates" xlink:type="simple"><named-content content-type="geo-json" specific-use="{&#34;type&#34;:&#34;Point&#34;,&#34;coordinates&#34;:[109.387833,18.409167]}" id="NCID0E3HBG" xlink:type="simple">18°24.55'N, 109°23.27'E</named-content></named-content>; alt. 240 m; 24-vii-2022; light trap; L. Peng &amp; H. Zang leg.; <abbrev xmlns:xlink="http://www.w3.org/1999/xlink" xlink:title="Insect Collection, Nanjing Agricultural University, Nanjing, Jiangsu Province, P.R. China" id="ABBRID0EBIBG" xlink:type="simple">NJAU</abbrev> Tricho-20220724-0001. <bold><italic>Paratypes</italic></bold>: 25♂, 16♀; same data as holotype; <abbrev xmlns:xlink="http://www.w3.org/1999/xlink" xlink:title="Insect Collection, Nanjing Agricultural University, Nanjing, Jiangsu Province, P.R. China" id="ABBRID0EIIBG" xlink:type="simple">NJAU</abbrev> Tricho-20220724-0002 to Tricho-20220724-0042.</p></tp:treatment-sec><tp:treatment-sec sec-type="diagnosis" id="SECID0EMIBG"><title>Diagnosis.</title><p>This species is similar to <italic><tp:taxon-name><tp:taxon-name-part taxon-name-part-type="genus" reg="Paduniella">Paduniella</tp:taxon-name-part><tp:taxon-name-part taxon-name-part-type="species" reg="sampati">sampati</tp:taxon-name-part></tp:taxon-name></italic> Malicky &amp; Chantaramongkol, 1993 from Thailand in having the superior appendages furcated at their bases in dorsal view and in the shape of the phallic apparatus in the lateral view. However, <italic><tp:taxon-name><tp:taxon-name-part taxon-name-part-type="genus" reg="Paduniella">P.</tp:taxon-name-part><tp:taxon-name-part taxon-name-part-type="species" reg="fasciaria">fasciaria</tp:taxon-name-part></tp:taxon-name></italic> sp. nov. can be easily distinguished by the possession of a slender median process.</p></tp:treatment-sec><tp:treatment-sec sec-type="description" id="SECID0EIJBG"><title>Description.</title><p><bold>Male.</bold> Length of each forewing 2.6–3.0 mm (<italic>n</italic> = 10), holotype 2.9 mm. Specimens with compound eyes black, antennae approximately of same length as forewings; body brown; head, bases of antennae, thorax covered with brown, short hair; wings mostly covered with brown, short hair; each forewing with transversal white band at middle (Fig. <xref ref-type="fig" rid="F5">5D, E</xref>). <bold><italic>Genitalia</italic>.</bold> Sternum IX subrectangular with anterodorsal angle produced into subrectangular process in lateral view (Fig. <xref ref-type="fig" rid="F5">5C</xref>); and transversely elongate-rectangular with anterior margin having deep U-shaped incision in ventral view (Fig. <xref ref-type="fig" rid="F5">5A</xref>). Tergum IX membranous, with base fused with superior appendages, somewhat clavate in lateral view (Fig. <xref ref-type="fig" rid="F5">5C</xref>), directed posterodorsad; transversely subrectangular in dorsal view, with anterior margin slightly convex and posterior margin undulated (Fig. <xref ref-type="fig" rid="F5">5B</xref>). Superior appendages large, forming a parallelogram shape in lateral view (Fig. <xref ref-type="fig" rid="F5">5C</xref>); in dorsal view (Fig. <xref ref-type="fig" rid="F5">5B</xref>) each with basal portion furcate, basolateral lobe slightly longer than inner one, tapering distally with apex curved mesad and crossing apex of opposing superior appendage, setose subapically. Sclerotized strips slightly clavate in lateral view (Fig. <xref ref-type="fig" rid="F5">5C</xref>) and somewhat V-shaped in dorsal view (Fig. <xref ref-type="fig" rid="F5">5B</xref>). Median process mostly slender with sharp apex, insertion between sclerotized strips broad in dorsal view (Fig. <xref ref-type="fig" rid="F5">5B</xref>). Inferior appendages each with basal half broad, then abruptly narrowed at mid length and tapered towards apex in lateral view (Fig. <xref ref-type="fig" rid="F5">5C</xref>); basal half broad, then abruptly narrowed, with apex slightly enlarged and curved mesad in ventral view (Fig. <xref ref-type="fig" rid="F5">5A</xref>), mesal branch lamellar, setose, arising from middle part of inner surface (Fig. <xref ref-type="fig" rid="F5">5B, C</xref>). Phallobase well developed, basally clavate in lateral view (Fig. <xref ref-type="fig" rid="F5">5C</xref>); with upper margin having deep incision in ventral and lateral views (Fig. <xref ref-type="fig" rid="F5">5A, C</xref>), tapering from base to apex, phallicata tubular, curved slightly upwards in lateral view (Fig. <xref ref-type="fig" rid="F5">5C</xref>); about same length as phallobase (Fig. <xref ref-type="fig" rid="F5">5A, C</xref>).</p><fig id="F5" position="float" orientation="portrait"><object-id xmlns:xlink="http://www.w3.org/1999/xlink" content-type="doi" xlink:type="simple">10.3897/zookeys.1188.112359.figure5</object-id><object-id xmlns:xlink="http://www.w3.org/1999/xlink" content-type="arpha" xlink:type="simple">404AC49A-B4D5-5F20-B3EB-069D871BEF72</object-id><label>Figure 5.</label><caption><p><italic><tp:taxon-name><tp:taxon-name-part taxon-name-part-type="genus" reg="Paduniella">Paduniella</tp:taxon-name-part><tp:taxon-name-part taxon-name-part-type="species" reg="fasciaria">fasciaria</tp:taxon-name-part></tp:taxon-name></italic> sp. nov., male adult, holotype (<bold>A–C</bold>) and paratypes (<bold>D, E</bold>) <bold>A</bold> genitalia, ventral <bold>B</bold> genitalia, dorsal <bold>C</bold> genitalia, left lateral <bold>D</bold> male adult habitus, right lateral <bold>E</bold> male adult habitus, dorsal. Abbreviations: ste. IX = sternum IX; ter. IX = tergum IX; sup. app. = superior appendage (paired); med. pro. = median process; inf. app. = inferior appendage (paired); m. b. inf. app. = mesal branch of inferior appendage (paired); scl. str. = sclerotized strip; phb. = phallobase; phc. = phallicata. The scale bar refers to <bold>A–C</bold>.</p></caption><graphic xmlns:xlink="http://www.w3.org/1999/xlink" xlink:href="zookeys-1188-197_article-112359__-g005.jpg" position="float" orientation="portrait" xlink:type="simple" id="oo_963795.jpg"><uri content-type="original_file" xlink:type="simple">https://binary.pensoft.net/fig/963795</uri></graphic></fig></tp:treatment-sec><tp:treatment-sec sec-type="etymology" id="SECID0ECNBG"><title>Etymology.</title><p>The Latin feminine adjective <italic><tp:taxon-name><tp:taxon-name-part taxon-name-part-type="genus" reg="Paduniella"/><tp:taxon-name-part taxon-name-part-type="species" reg="fasciaria">fasciaria</tp:taxon-name-part></tp:taxon-name></italic>, meaning “banded,” refers to the band of white hairs across each wing in dorsal view.</p></tp:treatment-sec><tp:treatment-sec sec-type="distribution" id="SECID0ESNBG"><title>Distribution.</title><p>China (Hainan).</p></tp:treatment-sec></tp:taxon-treatment>
