# Supplementary material for: ﻿Seven new species and four new records of Psychomyiidae (Insecta, Trichoptera) from China
Source: Zookeys. 2024 Jan 8;1188:197–218. doi: 10.3897/zookeys.1188.112359 (PMC10790583; doi:10.3897/zookeys.1188.112359)
Supplement: XML Treatment for Paduniella sanyaensis [file zookeys.1188.112359-treatment6.xml]

<!DOCTYPE tp:taxon-treatment
  PUBLIC "-//TaxonX//DTD Taxonomic Treatment Publishing DTD v0 20100105//EN" "tax-treatment-NSO.dtd">
<tp:taxon-treatment xmlns:tp="http://www.plazi.org/taxpub"><tp:treatment-meta><kwd-group><label>Taxon classification</label><kwd>
                <named-content content-type="kingdom">Animalia</named-content>
              </kwd><kwd>
                <named-content content-type="order">Trichoptera</named-content>
              </kwd><kwd>
                <named-content content-type="family">Psychomyiidae</named-content>
              </kwd></kwd-group><mixed-citation publication-type="journal"><person-group><name><surname>Peng</surname><given-names>Lang</given-names></name><name><surname>Deng</surname><given-names>Zhen</given-names></name><name><surname>Zhang</surname><given-names>Yu-hua</given-names></name><name><surname>Wang</surname><given-names>Meng</given-names></name><name><surname>Sun</surname><given-names>Chang-hai</given-names></name><name><surname>Wang</surname><given-names>Bei-xin</given-names></name></person-group><article-title>﻿Seven new species and four new records of <tp:taxon-name><tp:taxon-name-part taxon-name-part-type="family">Psychomyiidae</tp:taxon-name-part></tp:taxon-name> (<tp:taxon-name><tp:taxon-name-part taxon-name-part-type="class">Insecta</tp:taxon-name-part></tp:taxon-name>, <tp:taxon-name><tp:taxon-name-part taxon-name-part-type="order">Trichoptera</tp:taxon-name-part></tp:taxon-name>) from China</article-title><source>Zookeys</source><day>08</day><month>01</month><year>2024</year><volume>1188</volume><fpage>197</fpage><lpage>218</lpage><pub-id pub-id-type="doi">10.3897/zookeys.1188.112359</pub-id></mixed-citation></tp:treatment-meta><tp:nomenclature><label>﻿</label><tp:taxon-name>
              <object-id xmlns:xlink="http://www.w3.org/1999/xlink" content-type="arpha" xlink:type="simple">10567567-EBBF-53FB-9E3D-7C651C622EED</object-id>
              <tp:taxon-name-part taxon-name-part-type="genus" reg="Paduniella">Paduniella</tp:taxon-name-part>
              <tp:taxon-name-part taxon-name-part-type="species" reg="sanyaensis">sanyaensis</tp:taxon-name-part>
              <object-id xmlns:xlink="http://www.w3.org/1999/xlink" content-type="zoobank" xlink:type="simple">https://zoobank.org/291BCBF2-64D5-4144-9B56-1533FE24E023</object-id>
            </tp:taxon-name><tp:taxon-authority>Peng &amp; Sun</tp:taxon-authority><tp:taxon-status xmlns:xlink="http://www.w3.org/1999/xlink" xlink:type="simple">sp. nov.</tp:taxon-status><xref ref-type="fig" rid="F6">Fig. 6A–C</xref></tp:nomenclature><tp:treatment-sec sec-type="type material" id="SECID0EFPBG"><title>Type materials.</title><p><bold><italic>Holotype</italic></bold>: China • 1♂; Hainan Province, Sanya City, Tianya district, Hongxin village, Hongxinxi River; <named-content xmlns:xlink="http://www.w3.org/1999/xlink" content-type="dwc:verbatimCoordinates" xlink:type="simple"><named-content content-type="geo-json" specific-use="{&#34;type&#34;:&#34;Point&#34;,&#34;coordinates&#34;:[109.464667,18.463000]}" id="NCID0ETPBG" xlink:type="simple">18°27.78'N, 109°27.88'E</named-content></named-content>; alt. 150 m; 22-vii-2022; light trap; L. Peng &amp; H. Zang leg.; <abbrev xmlns:xlink="http://www.w3.org/1999/xlink" xlink:title="Insect Collection, Nanjing Agricultural University, Nanjing, Jiangsu Province, P.R. China" id="ABBRID0EYPBG" xlink:type="simple">NJAU</abbrev> Tricho-20220722-0001. <bold><italic>Paratypes</italic></bold>: China • 2♂; same data as holotype; <abbrev xmlns:xlink="http://www.w3.org/1999/xlink" xlink:title="Insect Collection, Nanjing Agricultural University, Nanjing, Jiangsu Province, P.R. China" id="ABBRID0E6PBG" xlink:type="simple">NJAU</abbrev> Tricho-20220722-0002 to Tricho-20220722-0003 • 2♂; Hainan Province, Sanya City, Tianya district, Fuwan reservoir; <named-content xmlns:xlink="http://www.w3.org/1999/xlink" content-type="dwc:verbatimCoordinates" xlink:type="simple"><named-content content-type="geo-json" specific-use="{&#34;type&#34;:&#34;Point&#34;,&#34;coordinates&#34;:[109.482333,18.280000]}" id="NCID0EGQBG" xlink:type="simple">18°16.80'N, 109°28.94'E</named-content></named-content>; alt. 60 m; 25-vii-2022; light trap; L. Peng &amp; H. Zang leg.; <abbrev xmlns:xlink="http://www.w3.org/1999/xlink" xlink:title="Insect Collection, Nanjing Agricultural University, Nanjing, Jiangsu Province, P.R. China" id="ABBRID0ELQBG" xlink:type="simple">NJAU</abbrev> Tricho-20220725-0001 to Tricho-20220725-0002.</p></tp:treatment-sec><tp:treatment-sec sec-type="diagnosis" id="SECID0EPQBG"><title>Diagnosis.</title><p>This species is similar to <italic><tp:taxon-name><tp:taxon-name-part taxon-name-part-type="genus" reg="Paduniella">Paduniella</tp:taxon-name-part><tp:taxon-name-part taxon-name-part-type="species" reg="nama">nama</tp:taxon-name-part></tp:taxon-name></italic> Johanson &amp; Oláh, 2010 from Vietnam. However, <italic><tp:taxon-name><tp:taxon-name-part taxon-name-part-type="genus" reg="Paduniella">P.</tp:taxon-name-part><tp:taxon-name-part taxon-name-part-type="species" reg="sanyaensis">sanyaensis</tp:taxon-name-part></tp:taxon-name></italic> sp. nov. can be easily distinguished by the following characteristics: (1) the tergum IX is similar in width to the sclerotized strips in lateral view, whereas in <italic><tp:taxon-name><tp:taxon-name-part taxon-name-part-type="genus" reg="Paduniella">P.</tp:taxon-name-part><tp:taxon-name-part taxon-name-part-type="species" reg="nama">nama</tp:taxon-name-part></tp:taxon-name></italic> tergum IX significantly wider than sclerotized strips; (2) the superior appendages are elongate-triangular in lateral view, but subrectangular in <italic><tp:taxon-name><tp:taxon-name-part taxon-name-part-type="genus" reg="Paduniella">P.</tp:taxon-name-part><tp:taxon-name-part taxon-name-part-type="species" reg="nama">nama</tp:taxon-name-part></tp:taxon-name></italic>; and (3) the phallobase is enlarged, nearly triangular in lateral view, a feature missing in <italic><tp:taxon-name><tp:taxon-name-part taxon-name-part-type="genus" reg="Paduniella">P.</tp:taxon-name-part><tp:taxon-name-part taxon-name-part-type="species" reg="nama">nama</tp:taxon-name-part></tp:taxon-name></italic>.</p></tp:treatment-sec><tp:treatment-sec sec-type="description" id="SECID0EMSBG"><title>Description.</title><p><bold>Male.</bold> Length of each forewing 2.1–2.3 mm (<italic>n</italic> = 5), holotype 2.3 mm. Specimens in alcohol uniformly pale yellow-brown, antennae annulate with brown. <bold><italic>Genitalia</italic>.</bold> Sternum IX in lateral view with lower portion subrectangular and upper portion produced anterodorsad on each side into slender lobe (Fig. <xref ref-type="fig" rid="F6">6C</xref>); in ventral view transversely subrectangular (Fig. <xref ref-type="fig" rid="F6">6A</xref>). Sclerotized portion of tergum IX L-shaped, upturned distally, distal end membranous in lateral view (Fig. <xref ref-type="fig" rid="F6">6C</xref>); somewhat crescentic in dorsal view (Fig. <xref ref-type="fig" rid="F6">6B</xref>). Superior appendages elongate-triangular in lateral view (Fig. <xref ref-type="fig" rid="F6">6C</xref>); lightly twisted and triangular in dorsal view (Fig. <xref ref-type="fig" rid="F6">6B</xref>). Sclerotized strips slightly clavate in lateral view (Fig. <xref ref-type="fig" rid="F6">6C</xref>). Median process slender, tubular, arising from anterior bases of sclerotized strips above phallobase (Fig. <xref ref-type="fig" rid="F6">6B, C</xref>). Inferior appendages each with basal 1/4 broad, then narrower, with upper and lower margins parallel to each other and slightly sinuous, apex truncate in lateral view (Fig. <xref ref-type="fig" rid="F6">6C</xref>); curved mesad with apex slightly enlarged in ventral view (Fig. <xref ref-type="fig" rid="F6">6A</xref>); mesal branch of each inferior appendage arising from middle part of inner surface, elongate-triangular in ventral view (Fig. <xref ref-type="fig" rid="F6">6A</xref>). Phallobase well developed, subtriangular, about half as long as phallicata in lateral view (Fig. <xref ref-type="fig" rid="F6">6C</xref>); subcircular in ventral view (Fig. <xref ref-type="fig" rid="F6">6A</xref>); phallicata curved posteroventrad, compressed, with apex enlarged in lateral view (Fig. <xref ref-type="fig" rid="F6">6C</xref>); slender in ventral view (Fig. <xref ref-type="fig" rid="F6">6A</xref>); paramere slender, shorter than phallicata in lateral view (Fig. <xref ref-type="fig" rid="F6">6C</xref>).</p><fig id="F6" position="float" orientation="portrait"><object-id xmlns:xlink="http://www.w3.org/1999/xlink" content-type="doi" xlink:type="simple">10.3897/zookeys.1188.112359.figure6</object-id><object-id xmlns:xlink="http://www.w3.org/1999/xlink" content-type="arpha" xlink:type="simple">217D695A-61FF-591E-8E21-27C070F9ACFF</object-id><label>Figure 6.</label><caption><p><italic><tp:taxon-name><tp:taxon-name-part taxon-name-part-type="genus" reg="Paduniella">Paduniella</tp:taxon-name-part><tp:taxon-name-part taxon-name-part-type="species" reg="sanyaensis">sanyaensis</tp:taxon-name-part></tp:taxon-name></italic> sp. nov., male adult, holotype <bold>A</bold> genitalia, ventral <bold>B</bold> genitalia, dorsal <bold>C</bold> genitalia, left lateral. Abbreviations: ste. IX = sternum IX; ter. IX = tergum IX; sup. app. = superior appendage (paired); med. pro. = median process; inf. app. = inferior appendage (paired); m. b. inf. app. = mesal branch of inferior appendage (paired); para. = paramere; scl. str. = sclerotized strip; phb. = phallobase; phc. = phallicata.</p></caption><graphic xmlns:xlink="http://www.w3.org/1999/xlink" xlink:href="zookeys-1188-197_article-112359__-g006.jpg" position="float" orientation="portrait" xlink:type="simple" id="oo_963796.jpg"><uri content-type="original_file" xlink:type="simple">https://binary.pensoft.net/fig/963796</uri></graphic></fig></tp:treatment-sec><tp:treatment-sec sec-type="etymology" id="SECID0EYVBG"><title>Etymology.</title><p>Latin feminine adjective <italic><tp:taxon-name><tp:taxon-name-part taxon-name-part-type="genus" reg="Paduniella"/><tp:taxon-name-part taxon-name-part-type="species" reg="sanyaensis">sanyaensis</tp:taxon-name-part></tp:taxon-name></italic>, the name referring to the location of the type locality in Sanya City.</p></tp:treatment-sec><tp:treatment-sec sec-type="distribution" id="SECID0EIWBG"><title>Distribution.</title><p>China (Hainan).</p></tp:treatment-sec></tp:taxon-treatment>
