# Supplementary material for: ﻿Seven new species and four new records of Psychomyiidae (Insecta, Trichoptera) from China
Source: Zookeys. 2024 Jan 8;1188:197–218. doi: 10.3897/zookeys.1188.112359 (PMC10790583; doi:10.3897/zookeys.1188.112359)
Supplement: XML Treatment for Tinodes aviformis [file zookeys.1188.112359-treatment7.xml]

<!DOCTYPE tp:taxon-treatment
  PUBLIC "-//TaxonX//DTD Taxonomic Treatment Publishing DTD v0 20100105//EN" "tax-treatment-NSO.dtd">
<tp:taxon-treatment xmlns:tp="http://www.plazi.org/taxpub"><tp:treatment-meta><kwd-group><label>Taxon classification</label><kwd>
                <named-content content-type="kingdom">Animalia</named-content>
              </kwd><kwd>
                <named-content content-type="order">Trichoptera</named-content>
              </kwd><kwd>
                <named-content content-type="family">Psychomyiidae</named-content>
              </kwd></kwd-group><mixed-citation publication-type="journal"><person-group><name><surname>Peng</surname><given-names>Lang</given-names></name><name><surname>Deng</surname><given-names>Zhen</given-names></name><name><surname>Zhang</surname><given-names>Yu-hua</given-names></name><name><surname>Wang</surname><given-names>Meng</given-names></name><name><surname>Sun</surname><given-names>Chang-hai</given-names></name><name><surname>Wang</surname><given-names>Bei-xin</given-names></name></person-group><article-title>﻿Seven new species and four new records of <tp:taxon-name><tp:taxon-name-part taxon-name-part-type="family">Psychomyiidae</tp:taxon-name-part></tp:taxon-name> (<tp:taxon-name><tp:taxon-name-part taxon-name-part-type="class">Insecta</tp:taxon-name-part></tp:taxon-name>, <tp:taxon-name><tp:taxon-name-part taxon-name-part-type="order">Trichoptera</tp:taxon-name-part></tp:taxon-name>) from China</article-title><source>Zookeys</source><day>08</day><month>01</month><year>2024</year><volume>1188</volume><fpage>197</fpage><lpage>218</lpage><pub-id pub-id-type="doi">10.3897/zookeys.1188.112359</pub-id></mixed-citation></tp:treatment-meta><tp:nomenclature><label>﻿</label><tp:taxon-name>
              <object-id xmlns:xlink="http://www.w3.org/1999/xlink" content-type="arpha" xlink:type="simple">035099CB-5738-5361-8E6F-044816353046</object-id>
              <tp:taxon-name-part taxon-name-part-type="genus" reg="Tinodes">Tinodes</tp:taxon-name-part>
              <tp:taxon-name-part taxon-name-part-type="species" reg="aviformis">aviformis</tp:taxon-name-part>
              <object-id xmlns:xlink="http://www.w3.org/1999/xlink" content-type="zoobank" xlink:type="simple">https://zoobank.org/6B523126-44D5-4152-BC2B-3C8971A42BCD</object-id>
            </tp:taxon-name><tp:taxon-authority>Peng &amp; Sun</tp:taxon-authority><tp:taxon-status xmlns:xlink="http://www.w3.org/1999/xlink" xlink:type="simple">sp. nov.</tp:taxon-status><xref ref-type="fig" rid="F7">Fig. 7A–E</xref></tp:nomenclature><tp:treatment-sec sec-type="type material" id="SECID0E2XBG"><title>Type materials.</title><p><bold><italic>Holotype</italic></bold>: China • 1♂; Hainan Province, Sanya City, Tianya district, Fuwan reservoir; <named-content xmlns:xlink="http://www.w3.org/1999/xlink" content-type="dwc:verbatimCoordinates" xlink:type="simple"><named-content content-type="geo-json" specific-use="{&#34;type&#34;:&#34;Point&#34;,&#34;coordinates&#34;:[109.482333,18.280000]}" id="NCID0EJYBG" xlink:type="simple">18°16.80'N, 109°28.94'E</named-content></named-content>; alt. 60 m; 25-vii-2022; light trap; L. Peng &amp; H. Zang leg.; <abbrev xmlns:xlink="http://www.w3.org/1999/xlink" xlink:title="Insect Collection, Nanjing Agricultural University, Nanjing, Jiangsu Province, P.R. China" id="ABBRID0EOYBG" xlink:type="simple">NJAU</abbrev> Tricho-20220725-0003.</p></tp:treatment-sec><tp:treatment-sec sec-type="diagnosis" id="SECID0ESYBG"><title>Diagnosis.</title><p>This species is similar to <italic><tp:taxon-name><tp:taxon-name-part taxon-name-part-type="genus" reg="Tinodes">Tinodes</tp:taxon-name-part><tp:taxon-name-part taxon-name-part-type="species" reg="igok">igok</tp:taxon-name-part></tp:taxon-name></italic> Kimmins, 1955 from Malaysia in the composition and morphology of the male genitalia, but it can be distinguished by: (1) two unpaired inner branches of the phallic sheath processes, of which one is short and straight and the other one curved, whereas both branches are curved in <italic><tp:taxon-name><tp:taxon-name-part taxon-name-part-type="genus" reg="Tinodes">T.</tp:taxon-name-part><tp:taxon-name-part taxon-name-part-type="species" reg="igok">igok</tp:taxon-name-part></tp:taxon-name></italic>; (2) the mesal digitate process of each coxopodite is shorter than the harpago, curved, and with a sharp apex in ventral view, but is undulated and almost the same length as the harpago in <italic><tp:taxon-name><tp:taxon-name-part taxon-name-part-type="genus" reg="Tinodes">T.</tp:taxon-name-part><tp:taxon-name-part taxon-name-part-type="species" reg="igok">igok</tp:taxon-name-part></tp:taxon-name></italic>; and (3) the phallic guide is divided into two branches with the dorsal one extending backward beyond the coxopodites in lateral view, rather than having only one uncinate branch that is not longer than the coxopodites in <italic><tp:taxon-name><tp:taxon-name-part taxon-name-part-type="genus" reg="Tinodes">T.</tp:taxon-name-part><tp:taxon-name-part taxon-name-part-type="species" reg="igok">igok</tp:taxon-name-part></tp:taxon-name></italic>.</p></tp:treatment-sec><tp:treatment-sec sec-type="description" id="SECID0EE1BG"><title>Description.</title><p><bold>Male.</bold> Length of each forewing 3.1 mm (<italic>n</italic> = 1). Specimen in alcohol with compound eyes black, antennae yellowish white; thorax and legs brown, wings light brown without any distinctive markings; abdomen dark brown dorsally, pale yellow ventrally. <bold><italic>Genitalia</italic>.</bold> Sternum IX transversely subrectangular in ventral view (Fig. <xref ref-type="fig" rid="F7">7A</xref>); subtriangular in lateral view (Fig. <xref ref-type="fig" rid="F7">7C</xref>). Tergum IX covered with microchaetae, with anterior margin slightly sinuate and middle of posterior margin produced posterad in dorsal view (Fig. <xref ref-type="fig" rid="F7">7B</xref>); broader and subapically angled slightly caudad in lateral view (Fig. <xref ref-type="fig" rid="F7">7C</xref>). Segment X membranous, closely fused with tergum IX, its posterior margin nearly truncate in dorsal view (Fig. <xref ref-type="fig" rid="F7">7B</xref>); subrhomboid in lateral view (Fig. <xref ref-type="fig" rid="F7">7C</xref>). Superior appendages each with distal half setose, clavate, and with apex rounded in lateral view (Fig. <xref ref-type="fig" rid="F7">7C</xref>); parallel-sided in dorsal view (Fig. <xref ref-type="fig" rid="F7">7B</xref>). Phallic sheath process consisting of paired lateral branches and unpaired inner branches; paired lateral branches compressed and spoon-like, semicircular, and resembling nesting bird in lateral view (Fig. <xref ref-type="fig" rid="F7">7C, E</xref>), each with several strong spines at middle near ventral edge and distal half setose; fused basally, resembling pair of clam shells in ventral view (Fig. <xref ref-type="fig" rid="F7">7D</xref>); two unpaired inner branches strongly sclerotized (Fig. <xref ref-type="fig" rid="F7">7D, E</xref>); one of them straight, one curved; phallus slightly extending beyond tip of phallic sheath process, with distal end membranous in ventral view (Fig. <xref ref-type="fig" rid="F7">7D</xref>), base and apex swollen in lateral view (Fig. <xref ref-type="fig" rid="F7">7E</xref>); ejaculatory duct slender, with subapex S-shaped in lateral view (Fig. <xref ref-type="fig" rid="F7">7C</xref>). Phallic guide with subapex wider and then divided into two branches in lateral view (Fig. <xref ref-type="fig" rid="F7">7C</xref>), dorsal branch slender, curved downwards distally and gradually narrowed to sharp apex; ventral branch short. Coxopodites elliptical in lateral view (Fig. <xref ref-type="fig" rid="F7">7C</xref>); fused with each other basally in ventral view (Fig. <xref ref-type="fig" rid="F7">7A</xref>), each with posterodorsal angle digitate and posterior margin having tiny submesal digitate process; harpago setose, small, and simple (Fig. <xref ref-type="fig" rid="F7">7A, C</xref>).</p><fig id="F7" position="float" orientation="portrait"><object-id xmlns:xlink="http://www.w3.org/1999/xlink" content-type="doi" xlink:type="simple">10.3897/zookeys.1188.112359.figure7</object-id><object-id xmlns:xlink="http://www.w3.org/1999/xlink" content-type="arpha" xlink:type="simple">27466464-5A9C-5D4B-A725-D0ECC6ABAA8D</object-id><label>Figure 7.</label><caption><p><italic><tp:taxon-name><tp:taxon-name-part taxon-name-part-type="genus" reg="Tinodes">Tinodes</tp:taxon-name-part><tp:taxon-name-part taxon-name-part-type="species" reg="aviformis">aviformis</tp:taxon-name-part></tp:taxon-name></italic> sp. nov., male adult, holotype <bold>A</bold> genitalia, ventral <bold>B</bold> genitalia, dorsal <bold>C</bold> genitalia, left lateral <bold>D</bold> phallic complex, ventral <bold>E</bold> phallic complex, left lateral. Abbreviations: ste. IX = sternum IX; ter. IX = tergum IX; seg. X = segment X; sup. app. = superior appendage (paired); cox. = coxopodite (paired); har. = harpago (paired); pha. = phallus; pha. gui. = phallic guide; inn. pha. she. pro. = inner phallic sheath process; lat. pha. she. pro. = lateral phallic sheath process (paired); eja. duc. = ejaculatory duct.</p></caption><graphic xmlns:xlink="http://www.w3.org/1999/xlink" xlink:href="zookeys-1188-197_article-112359__-g007.jpg" position="float" orientation="portrait" xlink:type="simple" id="oo_963797.jpg"><uri content-type="original_file" xlink:type="simple">https://binary.pensoft.net/fig/963797</uri></graphic></fig></tp:treatment-sec><tp:treatment-sec sec-type="etymology" id="SECID0E34BG"><title>Etymology.</title><p>The Latin masculine adjective <italic><tp:taxon-name><tp:taxon-name-part taxon-name-part-type="genus" reg="Tinodes"/><tp:taxon-name-part taxon-name-part-type="species" reg="aviformis">aviformis</tp:taxon-name-part></tp:taxon-name></italic>, meaning “bird-shaped,” and refers to the shape of the pair of lobes of the lateral phallic sheath process in lateral view.</p></tp:treatment-sec><tp:treatment-sec sec-type="distribution" id="SECID0EM5BG"><title>Distribution.</title><p>China (Hainan).</p></tp:treatment-sec></tp:taxon-treatment>
