# Supplementary material for: ﻿Seven new species and four new records of Psychomyiidae (Insecta, Trichoptera) from China
Source: Zookeys. 2024 Jan 8;1188:197–218. doi: 10.3897/zookeys.1188.112359 (PMC10790583; doi:10.3897/zookeys.1188.112359)
Supplement: XML Treatment for Paduniella andamanensis [file zookeys.1188.112359-treatment9.xml]

<!DOCTYPE tp:taxon-treatment
  PUBLIC "-//TaxonX//DTD Taxonomic Treatment Publishing DTD v0 20100105//EN" "tax-treatment-NSO.dtd">
<tp:taxon-treatment xmlns:tp="http://www.plazi.org/taxpub"><tp:treatment-meta><kwd-group><label>Taxon classification</label><kwd>
                <named-content content-type="kingdom">Animalia</named-content>
              </kwd><kwd>
                <named-content content-type="order">Trichoptera</named-content>
              </kwd><kwd>
                <named-content content-type="family">Psychomyiidae</named-content>
              </kwd></kwd-group><mixed-citation publication-type="journal"><person-group><name><surname>Peng</surname><given-names>Lang</given-names></name><name><surname>Deng</surname><given-names>Zhen</given-names></name><name><surname>Zhang</surname><given-names>Yu-hua</given-names></name><name><surname>Wang</surname><given-names>Meng</given-names></name><name><surname>Sun</surname><given-names>Chang-hai</given-names></name><name><surname>Wang</surname><given-names>Bei-xin</given-names></name></person-group><article-title>﻿Seven new species and four new records of <tp:taxon-name><tp:taxon-name-part taxon-name-part-type="family">Psychomyiidae</tp:taxon-name-part></tp:taxon-name> (<tp:taxon-name><tp:taxon-name-part taxon-name-part-type="class">Insecta</tp:taxon-name-part></tp:taxon-name>, <tp:taxon-name><tp:taxon-name-part taxon-name-part-type="order">Trichoptera</tp:taxon-name-part></tp:taxon-name>) from China</article-title><source>Zookeys</source><day>08</day><month>01</month><year>2024</year><volume>1188</volume><fpage>197</fpage><lpage>218</lpage><pub-id pub-id-type="doi">10.3897/zookeys.1188.112359</pub-id></mixed-citation></tp:treatment-meta><tp:nomenclature><label>﻿</label><tp:taxon-name>
              <object-id xmlns:xlink="http://www.w3.org/1999/xlink" content-type="arpha" xlink:type="simple">FA352446-BDBE-5A57-981B-61FFFE0B3E29</object-id>
              <tp:taxon-name-part taxon-name-part-type="genus" reg="Paduniella">Paduniella</tp:taxon-name-part>
              <tp:taxon-name-part taxon-name-part-type="species" reg="andamanensis">andamanensis</tp:taxon-name-part>
            </tp:taxon-name><tp:taxon-authority>Malicky, 1979</tp:taxon-authority><tp:nomenclature-citation-list><tp:nomenclature-citation><tp:taxon-name>
                  <tp:taxon-name-part taxon-name-part-type="genus" reg="Paduniella">Paduniella</tp:taxon-name-part>
                  <tp:taxon-name-part taxon-name-part-type="species" reg="andamanensis">andamanensis</tp:taxon-name-part>
                </tp:taxon-name><comment>Malicky, 1979: 98 (type locality: India, Süd-Andaman, Nayachul-Fluß bei Mongelutonge, Lichtfang [India, South Andaman, Nayachul River, near Manglutan, light trap]; ♂).</comment></tp:nomenclature-citation></tp:nomenclature-citation-list></tp:nomenclature><tp:treatment-sec sec-type="material" id="SECID0ELCAI"><title>Material examined.</title><p>China – Hainan Province • 1♂, Yunnan Province, Xishuangbanna Dai Autonomous Prefecture, Jinghong City, Yunjinghong Street G214; <named-content xmlns:xlink="http://www.w3.org/1999/xlink" content-type="dwc:verbatimCoordinates" xlink:type="simple"><named-content content-type="geo-json" specific-use="{&#34;type&#34;:&#34;Point&#34;,&#34;coordinates&#34;:[100.868667,22.029167]}" id="NCID0EUCAI" xlink:type="simple">22°01.75'N, 100°52.12'E</named-content></named-content>; alt. 660 m; 26-vii-2021; light trap; K. Jiang leg.; <abbrev xmlns:xlink="http://www.w3.org/1999/xlink" xlink:title="Insect Collection, Nanjing Agricultural University, Nanjing, Jiangsu Province, P.R. China" id="ABBRID0EZCAI" xlink:type="simple">NJAU</abbrev> Tricho-20210726-0001.</p></tp:treatment-sec><tp:treatment-sec sec-type="distribution" id="SECID0E4CAI"><title>Distribution.</title><p>China (Yunnan [new record]); India (Andaman Islands).</p></tp:treatment-sec></tp:taxon-treatment>
