# Supplementary material for: ﻿Seven new species and four new records of Psychomyiidae (Insecta, Trichoptera) from China
Source: Zookeys. 2024 Jan 8;1188:197–218. doi: 10.3897/zookeys.1188.112359 (PMC10790583; doi:10.3897/zookeys.1188.112359)
Supplement: XML Treatment for Psychomyia imamiah [file zookeys.1188.112359-treatment12.xml]

<!DOCTYPE tp:taxon-treatment
  PUBLIC "-//TaxonX//DTD Taxonomic Treatment Publishing DTD v0 20100105//EN" "tax-treatment-NSO.dtd">
<tp:taxon-treatment xmlns:tp="http://www.plazi.org/taxpub"><tp:treatment-meta><kwd-group><label>Taxon classification</label><kwd>
                <named-content content-type="kingdom">Animalia</named-content>
              </kwd><kwd>
                <named-content content-type="order">Trichoptera</named-content>
              </kwd><kwd>
                <named-content content-type="family">Psychomyiidae</named-content>
              </kwd></kwd-group><mixed-citation publication-type="journal"><person-group><name><surname>Peng</surname><given-names>Lang</given-names></name><name><surname>Deng</surname><given-names>Zhen</given-names></name><name><surname>Zhang</surname><given-names>Yu-hua</given-names></name><name><surname>Wang</surname><given-names>Meng</given-names></name><name><surname>Sun</surname><given-names>Chang-hai</given-names></name><name><surname>Wang</surname><given-names>Bei-xin</given-names></name></person-group><article-title>﻿Seven new species and four new records of <tp:taxon-name><tp:taxon-name-part taxon-name-part-type="family">Psychomyiidae</tp:taxon-name-part></tp:taxon-name> (<tp:taxon-name><tp:taxon-name-part taxon-name-part-type="class">Insecta</tp:taxon-name-part></tp:taxon-name>, <tp:taxon-name><tp:taxon-name-part taxon-name-part-type="order">Trichoptera</tp:taxon-name-part></tp:taxon-name>) from China</article-title><source>Zookeys</source><day>08</day><month>01</month><year>2024</year><volume>1188</volume><fpage>197</fpage><lpage>218</lpage><pub-id pub-id-type="doi">10.3897/zookeys.1188.112359</pub-id></mixed-citation></tp:treatment-meta><tp:nomenclature><label>﻿</label><tp:taxon-name>
              <object-id xmlns:xlink="http://www.w3.org/1999/xlink" content-type="arpha" xlink:type="simple">DE7CA069-A596-5A20-95B5-AC0DEA8A27BC</object-id>
              <tp:taxon-name-part taxon-name-part-type="genus" reg="Psychomyia">Psychomyia</tp:taxon-name-part>
              <tp:taxon-name-part taxon-name-part-type="species" reg="imamiah">imamiah</tp:taxon-name-part>
            </tp:taxon-name><tp:taxon-authority>Malicky, 2020</tp:taxon-authority><tp:nomenclature-citation-list><tp:nomenclature-citation><tp:taxon-name>
                  <tp:taxon-name-part taxon-name-part-type="genus" reg="Psychomyia">Psychomyia</tp:taxon-name-part>
                  <tp:taxon-name-part taxon-name-part-type="species" reg="polyacantha">polyacantha</tp:taxon-name-part>
                </tp:taxon-name><comment>Li, Qiu &amp; Morse, 2021 (in <xref ref-type="bibr" rid="B27">Qiu and Morse 2021</xref>) syn. nov. (type locality: China, Sichuan Province, Pingwu County, tributary of Fu-Jiang, 19 km E of Pingwu downtown, <named-content xmlns:xlink="http://www.w3.org/1999/xlink" content-type="dwc:verbatimCoordinates" xlink:type="simple"><named-content content-type="geo-json" specific-use="{&#34;type&#34;:&#34;Point&#34;,&#34;coordinates&#34;:[104.758167,32.412000]}" id="NCID0EXJAI" xlink:type="simple">32°24.72'N, 104°45.49'E</named-content></named-content>, alt. 1090 m; ♂).</comment></tp:nomenclature-citation></tp:nomenclature-citation-list></tp:nomenclature><tp:treatment-sec sec-type="material" id="SECID0E3JAI"><title>Materials examined.</title><p>China – Sichuan Province • 200+♂; Pingwu County, tributary of Fujiang, 19 km E of Pingwu downtown; <named-content xmlns:xlink="http://www.w3.org/1999/xlink" content-type="dwc:verbatimCoordinates" xlink:type="simple"><named-content content-type="geo-json" specific-use="{&#34;type&#34;:&#34;Point&#34;,&#34;coordinates&#34;:[104.758167,32.412000]}" id="NCID0EFKAI" xlink:type="simple">32°24.72'N, 104°45.49'E</named-content></named-content>; alt. 1090 m; 27-vi-1990; J.C. Morse leg.; <abbrev xmlns:xlink="http://www.w3.org/1999/xlink" xlink:title="Insect Collection, Nanjing Agricultural University, Nanjing, Jiangsu Province, P.R. China" id="ABBRID0EKKAI" xlink:type="simple">NJAU</abbrev> Tricho-19900627-0001 to Tricho-19900627-0200 • 200+♂; Pingwu downtown; 17 km E of Ping-wu trib. of Fujianghe; <named-content xmlns:xlink="http://www.w3.org/1999/xlink" content-type="dwc:verbatimCoordinates" xlink:type="simple"><named-content content-type="geo-json" specific-use="{&#34;type&#34;:&#34;Point&#34;,&#34;coordinates&#34;:[104.739333,32.408000]}" id="NCID0ERKAI" xlink:type="simple">32°24.48'N, 104°44.36'E</named-content></named-content>; alt. 1090 m; 27-vi-1990; L. Yang &amp; Y. Li leg.; <abbrev xmlns:xlink="http://www.w3.org/1999/xlink" xlink:title="Insect Collection, Nanjing Agricultural University, Nanjing, Jiangsu Province, P.R. China" id="ABBRID0EWKAI" xlink:type="simple">NJAU</abbrev> Tricho-19900627-0201 to Tricho-19900627-0400 • 16♂, Kangding County, Guzazhen Town, Dadu River, Wasigou, at suspension footbridge, across the river from G318 at 2819.9 km stone marker <named-content xmlns:xlink="http://www.w3.org/1999/xlink" content-type="dwc:verbatimCoordinates" xlink:type="simple"><named-content content-type="geo-json" specific-use="{&#34;type&#34;:&#34;Point&#34;,&#34;coordinates&#34;:[102.160167,30.075500]}" id="NCID0E4KAI" xlink:type="simple">30°04.53'N, 102°09.61'E</named-content></named-content>, alt. 1430 m, 29-vi-2005, Coll. X. Zhou, CJ Geraci leg.; <abbrev xmlns:xlink="http://www.w3.org/1999/xlink" xlink:title="Insect Collection, Nanjing Agricultural University, Nanjing, Jiangsu Province, P.R. China" id="ABBRID0ECLAI" xlink:type="simple">NJAU</abbrev> Tricho-20050629-0001 to Tricho-20050629-0016 – Gansu Province • 6♂; Wenxian County, Bikou Town, Bifeng Gully; <named-content xmlns:xlink="http://www.w3.org/1999/xlink" content-type="dwc:verbatimCoordinates" xlink:type="simple"><named-content content-type="geo-json" specific-use="{&#34;type&#34;:&#34;Point&#34;,&#34;coordinates&#34;:[105.244000,32.745333]}" id="NCID0EJLAI" xlink:type="simple">32°44.72'N, 105°14.64'E</named-content></named-content>; alt. 650 m; 16-vi-1998; L. Yang leg.; <abbrev xmlns:xlink="http://www.w3.org/1999/xlink" xlink:title="Insect Collection, Nanjing Agricultural University, Nanjing, Jiangsu Province, P.R. China" id="ABBRID0EOLAI" xlink:type="simple">NJAU</abbrev> Tricho-19980616-0001 to Tricho-19980616-0006.</p></tp:treatment-sec><tp:treatment-sec sec-type="distribution" id="SECID0ESLAI"><title>Distribution.</title><p>China (Sichuan, Gansu).</p></tp:treatment-sec><tp:treatment-sec sec-type="remarks" id="SECID0EXLAI"><title>Remarks.</title><p>The specimens that we examined included topotypes that were collected at the same time as the type specimen of this species (<xref ref-type="bibr" rid="B27">Qiu and Morse 2021</xref>). We found that the harpagones each had four apical processes, which is rare in <italic><tp:taxon-name><tp:taxon-name-part taxon-name-part-type="genus" reg="Psychomyia">Psychomyia</tp:taxon-name-part></tp:taxon-name></italic>, occurring only in <italic><tp:taxon-name><tp:taxon-name-part taxon-name-part-type="genus" reg="Psychomyia">P.</tp:taxon-name-part><tp:taxon-name-part taxon-name-part-type="species" reg="polyacantha">polyacantha</tp:taxon-name-part></tp:taxon-name></italic> and <italic><tp:taxon-name><tp:taxon-name-part taxon-name-part-type="genus" reg="Psychomyia">P.</tp:taxon-name-part><tp:taxon-name-part taxon-name-part-type="species" reg="imamiah">imamiah</tp:taxon-name-part></tp:taxon-name></italic>. By comparing these specimens and published descriptions and figures of the male genitalia of these two species, we believe that the morphological characteristics of the two species overlap. The type locality of <italic><tp:taxon-name><tp:taxon-name-part taxon-name-part-type="genus" reg="Psychomyia">P.</tp:taxon-name-part><tp:taxon-name-part taxon-name-part-type="species" reg="polyacantha">polyacantha</tp:taxon-name-part></tp:taxon-name></italic> is in the basin of the Fujiang River, and the Fujiang River flows into the Jialing River, and the paratypes of <italic><tp:taxon-name><tp:taxon-name-part taxon-name-part-type="genus" reg="Psychomyia">P.</tp:taxon-name-part><tp:taxon-name-part taxon-name-part-type="species" reg="polyacantha">polyacantha</tp:taxon-name-part></tp:taxon-name></italic> and the holotype of <italic><tp:taxon-name><tp:taxon-name-part taxon-name-part-type="genus" reg="Psychomyia">P.</tp:taxon-name-part><tp:taxon-name-part taxon-name-part-type="species" reg="imamiah">imamiah</tp:taxon-name-part></tp:taxon-name></italic> are from the basin of the Dadu River, which merges into the Minjiang River. Both the Jialing and Minjiang rivers are tributaries of the Yangtze, and their upstream habitats are similar and geographically adjacent. In summary, we identify <italic><tp:taxon-name><tp:taxon-name-part taxon-name-part-type="genus" reg="Psychomyia">P.</tp:taxon-name-part><tp:taxon-name-part taxon-name-part-type="species" reg="polyacantha">polyacantha</tp:taxon-name-part></tp:taxon-name></italic> as a synonym of <italic><tp:taxon-name><tp:taxon-name-part taxon-name-part-type="genus" reg="Psychomyia">P.</tp:taxon-name-part><tp:taxon-name-part taxon-name-part-type="species" reg="imamiah">imamiah</tp:taxon-name-part></tp:taxon-name></italic>.</p></tp:treatment-sec><ref-list><ref id="B27"><mixed-citation xmlns:xlink="http://www.w3.org/1999/xlink" xlink:type="simple"><person-group><name name-style="western"><surname>Qiu</surname><given-names>S</given-names></name><name name-style="western"><surname>Morse</surname><given-names>JC</given-names></name></person-group> (<year>2021</year>) <article-title>New species of the genus <italic><tp:taxon-name><tp:taxon-name-part taxon-name-part-type="genus">Psychomyia</tp:taxon-name-part></tp:taxon-name></italic> Latreille (<tp:taxon-name><tp:taxon-name-part taxon-name-part-type="order">Trichoptera</tp:taxon-name-part></tp:taxon-name>: <tp:taxon-name><tp:taxon-name-part taxon-name-part-type="family">Psychomyiidae</tp:taxon-name-part></tp:taxon-name>) from China, with a phylogney of oriental species.</article-title><source>Transactions of the American Entomological Society</source><volume>147</volume>(<issue>2</issue>): <fpage>503</fpage>–<lpage>594</lpage>. <ext-link xlink:href="10.3157/061.147.0204" ext-link-type="doi" xlink:type="simple">https://doi.org/10.3157/061.147.0204</ext-link></mixed-citation></ref></ref-list></tp:taxon-treatment>
